# Supplementary material for: Extracellular Vesicle-Mediated Secretion of Protochlorophyllide in the Cyanobacterium Leptolyngbya boryana
Source: Plants (Basel). 2022 Mar 29;11(7):910. doi: 10.3390/plants11070910 (PMC9003413; doi:10.3390/plants11070910)
Supplement: Supplementary file 1 [file plants-11-00910-s001.zip]

Archive with 1 entries (1 files):
- plants-1598340-supplementary.pdf
